# Supplementary material for: Using an Untargeted Metabolomics Approach to Identify Salivary Metabolites in Women with Breast Cancer
Source: Metabolites. 2020 Dec 10;10(12):506. doi: 10.3390/metabo10120506 (PMC7763953; doi:10.3390/metabo10120506)
Supplement: Supplementary file 1 [file metabolites-10-00506-s001.zip]

Archive with 8 entries (7 files):
- metabolites-1019029-supplementary/
- metabolites-1019029-supplementary/Supplemental Fig 1.pdf
- metabolites-1019029-supplementary/Supplemental Fig 2.pdf
- metabolites-1019029-supplementary/Supplemental Table 1. Subjects charactheristics.pdf
- metabolites-1019029-supplementary/Supplemental Table 2 Previously identified metabolites.pdf
- metabolites-1019029-supplementary/Supplemental Table 3.  list of medications.pdf
- metabolites-1019029-supplementary/supplemental Table 4 Unidentified metabolites.pdf
- metabolites-1019029-supplementary/Supplemental Table 5. Patients and treatment charactheristics.pdf
